# Supplementary material for: A newly discovered Hystrix primigenia specimen from the Kemiklitepe collection at Ege University Natural History Museum: insights into paleobiogeography in Eurasia
Source: Integr Zool. 2024 Apr 3;20(1):73–87. doi: 10.1111/1749-4877.12820 (PMC11693979; doi:10.1111/1749-4877.12820)
Supplement: Supplementary file 2 — Table S1 Original studies [file INZ2-20-73-s002.xls]

## Sheet: Table S1
				Table S1 Orginal studies
		NOW		Orginal studies (age, species, references)	Masini and Rook 93	Van Weers and Rook 2003	Şen and Purabrishemi 2010	Kovachev 2011	Lopatin et al. 2003	This studies
		Max	Min	(Age, Species, references)	(Age, Species)	(Age, Species)	(Age, Species)
Brisighella, Monticino	Italy	7.1	5.3	H.primigenia, Masini and Rook 93.	MN 13	H. depereti	H.depereti	H.primigenia	H.primigenia
Pikermi	Greece	7.454	7.212	H.primigenia, Gaudry 1862-1867	MN12, H.primigenia	H.primigenia		H.primigenia
Halmyropotamos (HAL)	Greece	7.6	7.1	H.primigenia Melentis 1967	MN 11, H.primigenia
Menacer	Algeria			H.primigenia, Arambourg 1959; Turolian,Thomas and Petter 1986	Turolian, H.primigenia	H.depereti		H.primigenia
Kalimanci	Bulgaria			Late Miocene, H.primigenia, Sen and Korachev 1987	Turolian, H.primigenia	H.depereti		MN 12, H,primigenia	H.primigenia
Perpignan	France	5	3.55	H.primigenia, Deperet 1890: H.depereti, Sen 2001b	MN 15, H.cf.primigenia	H.depereti
Samos	Greece	7.1	5.3	H.primigenia, Solounias 1981; H.depereti, Van Weers and Rook 2003	MN 12, H.primigenia	H.depereti		H.primigenia	H.primigenia	H.cf.kayae
Alifakas	Greece	8.9	5.3	H.primigenia, Melentis and Schneiders 1966	MN 12, H.primigenia
Dytiko-3	Greece	7.1	5.3	H.primigenia, de Bonis et al. 1992	MN 13, H.primigenia	H.primigeia
Villalba alta	Spain	5	3.55	H.primigenia, Adrover 1986	MN 15, H.primigenia
Layna	Spain	5	3.55	H.primigenia, Agusti et al. 1987	MN 15, H.primigenia
Villarroya	Spain			H.primigenia, Agusti et al. 1987	MN 15, H.primigenia
Çobanpinar (Sinap 42)	Turkey	7.6	7.1	H.depereti, Van Weers and Rook 2003; Late Miocene, Ozansoy 1965	Late Turolian, H.primigenia	H.depereti				H.primigenia
Taraklia	Moldova			H.bessarabika, Riabini 1929	MN 12, H.primigenia			H.primigenia
Umen Dol	North Macedonia			H.primigenia, Garevski 1956	Turolian, H.primigenia			H.primigenia
Kemiklitepe A-B	Turkey	8.9	7.1	MN12, H.primigenia, Sen 1994		H.primigenia		H.primigenia
Bayirköy	Turkiye	7.6	7.1	Late Turolian, Hystrix sp., Unay and de Bruijn 1984		H.primigenia		H.primigenia
Hadzhidimovo	Bulgaria	7.6	7.1	MN 12, H.primigenia, Kovachev 2011
Las Casiones	Spain	7.1	5.3	MN 13, H.primigenia, Alacala and Montoya1998		H.depereti	H.depereti	H.primigenia	H.primigenia	H.depereti
Villastar (Teruel)	Spain	7.1	5.3	Late Turolian, H.primigenia, Mein et al. 1990		MN 13, H.depereti
Serefkoy	Turkey			Turolian, H.primigenia, Atalay 1980		H.primigenia		H.primigenia
Gulpinar	Turkey			H.primigenia , Van Weers and Rook 2003		Late Turolian, H.primigenia		H.primigenia
Siwalik	India			H.sivalensis, Lydekker 1878; 7.0 Ma, Barry and Flynn 1990		MN 12 H.primigenia	Hystrix sp.	H.primigenia		Hystrix sp.
Kryopigi	Greece	8.9	5.3	MN12-MN13, H.primigenia, Lazaridis et al. 2018
Morskaya 2	Russia	8.9	5.3	MN 13, H.primigenia, Lopatin et al. 2003				MN 13, H.primigenia
Azmaka 6	Bulgaria	7.7	6.5	middle Turolian, H.primigenia, Spassov et al. 2012
Chomateres	Greece	7.6	7.1	Bonis et al. (1992); Koufos (2006); Koufos et al. (2011)				H.primigenia
Baccinello V3, Grosseto	Italy	7.1	5.3	Hurzeler and Engesser 1976	MN 13, Hystrix sp
Raciszyn 1	Poland	5.3	2.5	H.primigenia, NOW2023
Ivanovce	Slovakia	5	3.55	Pliocene, H.depereti, Fejfar and Sabol 2022
Kvabebi	Georgia	3.55	2.5	H. cf. primigenia, Vekua (1972)				MN 16, not well preserved for identification
Gansu and Shanxi	China			Late Miocene-Early Pliocene, H. gansuensis, Wang & Qiu 2002; Flynn & Wu, 2017						H. gansuensis
Gansu	China			Late Miocene-Early Pliocene, H. brevirostra, Wang & Qiu 2020						H. brevirostra
Shihuiba, Lufeng	China			H.primigenia, Van Weers 2004; 5.8-6.9, Qi et al. 2006; H. lufengensis, Wang and Qi 2005			H.gansuensis			H. lufengensis
Palmyopotamus	Greece			Bonis et al. (1992); Koufos (2006); Koufos et al. (2011)				H.primigenia
Shahinova	Albania			late Miocene to early Pliocene, H.primigenia, Festani et al. 1997				H.primigenia
Strumyani	Bulgaria			H.primigenia, Geraads et al., 2011				MN 12, H.primigenia
Taskinpasa	Turkey			Hystrix cf. primigenia, Prieto 2013						H.primigenia
Staniantsi	Bulgaria			Miocene-Pliocene, H.primigenia, Bullmann et al. 2013
Verduno Piedmont	Italy			MN 13, H.depereti, Colombero et al. 2015
Chaingzauk, Pauk	Myanmar			Uppermost miocene to Lower Pliocene, H.paukensis, Nishioka et al. 2011
Polgardi	Hungary			H.cf.primigenia, Kormos 1911		MN 13, Hystrix sp.
